# Supplementary material for: Survey of the Intermolecular Disulfide Bonds Observed in Protein Crystal Structures Deposited in the Protein Data Bank
Source: Life (Basel). 2022 Jun 30;12(7):986. doi: 10.3390/life12070986 (PMC9323673; doi:10.3390/life12070986)
Supplement: Supplementary file 1 [file life-12-00986-s001.zip]

Archive with 1 entries (1 files):
- life-1787448-supplementary.pdf
